# Supplementary material for: Integrating In Vitro Biopharmaceutics into Physiologically Based Biopharmaceutic Model (PBBM) to Predict Food Effect of BCS IV Zwitterionic Drug (GSK3640254)
Source: Pharmaceutics. 2023 Feb 3;15(2):521. doi: 10.3390/pharmaceutics15020521 (PMC9965536; doi:10.3390/pharmaceutics15020521)
Supplement: Supplementary file 1 [file pharmaceutics-15-00521-s001.zip]

Archive with 1 entries (1 files):
- pharmaceutics-2185216-supplementary.pdf
